# Supplementary material for: Low Afterglow Composite Scintillator for Real-Time X-Ray Imaging
Source: Materials (Basel). 2026 Jan 22;19(2):437. doi: 10.3390/ma19020437 (PMC12843054; doi:10.3390/ma19020437)
Supplement: Supplementary file 1 [file materials-19-00437-s001.zip]

Archive with 1 entries (1 files):
- materials-4071919-supplementary.mp4
